# Supplementary material for: Assessing the extent to which front-of-pack labelling regulations could support healthy eating among Canadians
Source: PLoS One. 2025 Oct 8;20(10):e0330720. doi: 10.1371/journal.pone.0330720 (PMC12507316; doi:10.1371/journal.pone.0330720)
Supplement: S1 Table — (PDF) [file pone.0330720.s001.zip]

Archive with 6 entries (6 files):
- Lee_CND FOPL_S3.pdf
- Lee_CND FOPL_S4.pdf
- Lee_CND FOPL_S5.pdf
- Lee_CND FOPL_S6.pdf
- Lee_CND FOPL_S1.pdf
- Lee_CND FOPL_S2.pdf
